# Supplementary material for: Cep55 promotes cytokinesis of neural progenitors but is dispensable for most mammalian cell divisions
Source: Nat Commun. 2020 Apr 8;11:1746. doi: 10.1038/s41467-020-15359-w (PMC7142149; doi:10.1038/s41467-020-15359-w)
Supplement: Supplementary file 21 — Source Data [file 41467_2020_15359_MOESM21_ESM.xlsx]

## Sheet: Figure 1d
	Body weight E18.5				Body weight P0
Cep55 +/+	Cep55 +/-	Cep55 -/-		Cep55 +/+	Cep55 +/-	Cep55 -/-
1.324	1.231	1.109		1.3	1.5	1.1
1.187	1.158	0.886		1.3	1.4	1.3
1.132	1.238	1.021		1.5	1.4	1
1.168	1.095	0.973		1.4	1.3	1
1.173	1.179	0.924		1.3	1	1.2
	1.103			1.2	1.1	1
	1.164			1.1	1.4	1
	1.064			1.3	1.4	1.1
	1.16			1.2	1.5	1
	1.066			1.3	1.1	1
	1.119			1.2	1.4	1
	1.123			1.2	1.2	1.1
	1.031			1.4	1.2	1.1
	1.17			1.3	1.4	1
	0.961			1.3	1.1
	1.212			1.4	1.3
	1.221			1.3	1.2
	1.149				1.3
	1.152				1.3
	1.167				1.1
					1.2
					1.2
					1.2
					1.3

## Sheet: Figure 1e
		Sample order
	1	Ladder
	2	Cep55 +/+ TTFs
	3	Cep55 -/- TTFs
	4	Cep55 +/+ TTFs
	5	Cep55 -/- TTFs
	6	Cep55 +/+ MEFs
	7	Cep55 -/- MEFs
	8	Ladder
																							GAPDH
							Overlay Cep55 signal with marker							Cep55
																						50 kDa-
																						40 KDa-
																							GAPDH (Abcam 9485, 1:1000)
Spectra™ Multicolor Broad Range Protein Ladder cat. num 26634							Cep55 (Cell Signaling 81693S, 1:1000)							Cep55 (Cell Signaling 81693S, 1:1000)

## Sheet: Figure 2b
Brain E18.5				Brain P0				Lung			Heart			Liver			Kidneys			E18.5-Body without brain
Cep55 +/+	Cep55 +/-	Cep55 -/-		Cep55 +/+	Cep55 +/-	Cep55 -/-		+/-	-/-		+/-	-/-		+/-	-/-		+/-	-/-		Cep55 +/+	Cep55 +/-	Cep55 -/-
55	52	23		104.7	57.4	29		88.1	95.6		25.6	24.2		93.3	107.1		52.9	53.8		1.201	1.168	1.005
57	55	22		73.3	55.1	32.2		85.3	77		26	26.6		80.3	84.9		53.2	54.1		1.038	1.061	0.837
67	65	35		76.3	76.4	52.5		94.2	87.2		30.5	20.7		96.2	85.3		56.3	52.7		1.007	1.177	0.935
	51	18		84	105	23.3		105.9	85		49.7	53		85.3	89.2		54.2	55		1.053	1.028	0.881
	64	20		80.4	84.2	38.5														1.053	1.079	0.841
	53			64	74.1	36															0.99
	52			68.1	85.4	23.5															0.962
	55			88.8	82.1	27.2															0.911
	54			80.6	80.5	30.8															1.053
	43			61.2	75.2	33.9															0.953
	43			67.2	84.2	31.7															0.995
	42				69.4	28															0.983
	45				71.2																0.931
					67.5																1.019
					65.4																0.858
					75																1.104
					63.5																1.087
					69.5																1.026
					73.6																1.02
					73.1																1.025

## Sheet: Figure 2c
												Overlay Cep55 signal with marker									Cep55
	Sample order
1	Ladder
2	Cep55 +/+ brain cortices E13.5
3	Cep55 -/- brain cortices E13.5
4	Cep55 +/+ brain cortices E16.5
5	Cep55 -/- brain cortices E16.5
6	Cep55 +/+ brain cortices P0
7	Cep55 -/- brain cortices P0
8	Cep55 +/+ TTFs
9	Cep55 -/- TTFs
10	Ladder
					Spectra™ Multicolor Broad Range Protein Ladder cat. num 26634																Cep55 (Cell Signaling 81693S, 1:1000)
												Overlay Actin signal with marker
																					Actin (Abcam 4900, 1:5000)

## Sheet: Figure 2 e,f,h
Cortical length E13.5			Cortical tickness E13.5			Number of cells E13.5
Control	Cep55-/-		Control	Cep55-/-		Control	Cep55-/-
2184.6	1470.68		159.6	80.17		833	390
2343.2	1496.23		131.57	84.74		686	469
1871.74	1564.98		138.05	112.98		670	425
Cortical length E16.5			Cortical tickness E16.5			Number of cells E16.5
Control	Cep55-/-		Control	Cep55-/-		Control	Cep55-/-
3200.71	2185.71		507.143	450		1280	435
3720.71	1751.43		485.714	385.714		1156	434
3036.43	1937.14		557.143	292.857		1172	627
Cortical length P0			Cortical tickness P0			Number of cells P0
Control	Cep55-/-		Control	Cep55-/-		Control	Cep55-/-
4189.7	1779.8		1139	439.6		1282	497
3711.76	2001.2		723	580.03		1156	425
4537	1626.22		1008	451		1103	627

## Sheet: Figure 3c
		Pycknotic single				Pycknotic doublets
E13.5	Control	0.120048	0	0		0.120048	0	0
E13.5	Cep55-/-	10.7692	12.1535	12		2.05128	1.49254	0.705882
E16.5	Control	0	0	0.0698324		0	0	0.0698324
E16.5	Cep55-/-	4.44104	9.71129	4.34272		1.83767	3.14961	4.22535

## Sheet: Figure 3g
		Caspase + single				Caspase + doublets
E13.5	Control	0.120048	0	0		0.120048	0	0
E13.5	Cep55-/-	20.3762	24.3553	19.5489		0.626959	2.86533	2.50627
E16.5	Control	0	0	0.0698324		0	0	0.0698324
E16.5	Cep55-/-	5.01931	11.4325	8.34341		2.3166	4.13223	3.86941

## Sheet: Figure 3h
		CA3+
E13.5	VZ	20.2	13.2	13.6
	SVZ	40.6	31.6	30.6
		CA3+
E16.5	VZ	4.8	7.3	6.25
	SVZ	11	12.4	13.9
	IZ	22.6	19.8	12.9
	CP	20.3	11	9.8

## Sheet: Figure 3j
	Pax6+ VZ tickness
E13.3	Control	Cep55-/-
	78.85	50
	88.22	55.56
	84.5	45.6
	% Pax6+ nuclei
E13.5	Control	Cep55-/-
	62.7	56.8
	64.5	61
	57.9	55.3
	% Pax6+ nuclei
E16.5	Control	Cep55-/-
	22.1163	24.4068
	24.195	23.6111

## Sheet: Figure 3l
	% Tbr2+ nuclei
E13.5	Control	Cep55-/-
	45.092	32.5926
	46.1149	23.4339
	50.3356	32.7177
	% Tbr2+ nuclei
E16.5	Control	Cep55-/-
	20.4103	25.0399
	22.132	27.5087
	29.8095	17.4603
		%Tbr2+ in VZ				%Tbr2+ in SVZ
E13.5	Control	29.17	34.18	31.95		83.95	82.14	79.51
	Cep55 -/-	33.84	30.3	20.68		65	48.9	51.43

[truncated: 57 more sheets: Figure 4b, Figure 4c, Figure 4g, Figure 4i, Figure 5c, Figure 5f, Figure 5h, Figure 5j, Figure 6a, Figure 6e, Figure 6f, Figure 6j, Figure 6n, Figure 7b, Figure 7d, Figure 7f, Supplementary Figure 1c, Supplementary Figure 1d, Supplementary Figure 2b, Supplementary Figure 2e …]
